# Supplementary material for: Synthesis and Pharmacological Evaluation of Enantiopure N-Substituted Ortho-c Oxide-Bridged 5-Phenylmorphans
Source: Molecules. 2022 Dec 12;27(24):8808. doi: 10.3390/molecules27248808 (PMC9785231; doi:10.3390/molecules27248808)
Supplement: Supplementary file 1 [file molecules-27-08808-s001.zip]

Archive with 1 entries (1 files):
- molecules-2019928-supplementary.pdf
